# Supplementary material for: Association between Gut Microbiota Composition and Long-Term Vaccine Immunogenicity following Three Doses of CoronaVac
Source: Vaccines (Basel). 2024 Mar 27;12(4):365. doi: 10.3390/vaccines12040365 (PMC11055114; doi:10.3390/vaccines12040365)
Supplement: Supplementary file 1 [file vaccines-12-00365-s001.zip]

Archive with 1 entries (1 files):
- vaccines-2888333-supplementary.pdf
